# Supplementary material for: Adolescent school injuries and classroom sex compositions in German secondary schools
Source: BMC Public Health. 2022 Jan 10;22:62. doi: 10.1186/s12889-021-12370-8 (PMC8751068; doi:10.1186/s12889-021-12370-8)
Supplement: Supplementary file 3 — Additional file 3. [file 12889_2021_12370_MOESM3_ESM.txt]

************************************************************************************************************
* Stata syntax for "Adolescent school injuries and classroom sex compositions in German secondary schools" *
************************************************************************************************************

set more off
use "data_supplement_v2.dta", clear

*** dependent variables
* any injury on school premises 
generate yardbuild = 1 if t_schoolinj_g1 == 1 & (t_as003 == 3 | t_as003 == 4)
replace yardbuild = 0 if t_schoolinj_g1 == 0 
replace yardbuild = . if t_schoolinj_g1 == 1 & t_as003 != 3 & t_as003 != 4
* aggression-related injuries
generate yardbuild_agg = 1 if yardbuild == 1 & (t_as007_1 == 1 | t_as007_1 == 2) & (t_as007_2 == 4 | t_as007_2 == 5)
replace yardbuild_agg = 0 if t_schoolinj_g1 == 0 
replace yardbuild_agg = . if t_schoolinj_g1 == 1 & t_as003 != 3 & t_as003 != 4
replace yardbuild_agg = . if (yardbuild == 1 & yardbuild_agg == 0) 

*** number of students per classroom
bysort ID_c wave: egen t_classsize_g1 = mode(t_classsize), maxmode 
replace t_classsize_g1 = .b if t_classsize==.b
lab var t_classsize_g1 "Number of students per classroom"
order t_classsize_g1, a(t_classsize)

*** control variables
* sex
recode t_sex_g1_h (2=0) (1=1), gen(boy)
* upper secondary school vs. basic secondary
recode s_schooltype (1=1) (2/3=0), gen(gymnasium)
* region of school (east/west)
recode s_east_west_g1 (1=0) (2=1), gen(east)
* migrant status
recode t_mig_g2 (1=0) (2=1), gen(migrant)
* urban vs. rural school
recode s_urbanrural (1=0) (2=1), gen(rural)

* mental health
egen healthmiss = rowmiss(t_h006_3 t_h006_4 t_h007_3 t_h007_4 t_h008_2 t_h008_3 t_h007_1 t_h007_2)
recode t_h006_3 t_h006_4 t_h007_3 t_h007_4 t_h008_2 t_h008_3 (1=4) (2=3) (3=2) (4=1) (5=0), gen(mh1 mh2 mh3 mh4 mh5 mh6)
recode t_h007_1 t_h007_2 (1=0) (2=1) (3=2) (4=3) (5=4), gen(mh7 mh8)
egen mentalhealth = rowmean(mh1 mh2 mh3 mh4 mh5 mh6 mh7 mh8) if healthmiss <= 4

* family wealth indicator
egen fasmiss = rowmiss(t_f004 t_f007 t_f005 t_f008)
recode t_f004 (1=0) (2=2) (3=4), generate(car)
recode t_f007 (1=0) (2=1.34) (3=2.67) (4=4), generate(vacation)
recode t_f005 (1=4), generate(room)
recode t_f008 (1=0) (2=1) (3=2) (4=3) (5=4), generate(books) 									
egen famwealth = rowmean(car vacation room books) if fasmiss <= 2

*** Key UV: classroom sex composition
bysort wave ID_c: gen classcount = _N
drop if classcount < 10
bysort wave ID_c: egen boycountcl = sum(boy)
bysort wave ID_c: gen srclass = (boycountcl / classcount) * 100

* class-level response rate
bysort wave ID_c: gen responseclass = classcount / t_classsize_g1 
generate classsize = t_classsize_g1

* missings 
egen modelmiss_1 = rowmiss(yardbuild rural boy gymnasium east migrant mentalhealth famwealth srclass classsize)
egen modelmiss_2 = rowmiss(yardbuild_agg rural boy gymnasium east migrant mentalhealth famwealth srclass classsize)

* class mean of family wealth indicator
bysort wave ID_c: egen famwealthcl1 = mean(famwealth) if modelmiss_1 == 0
quietly: sum famwealthcl1 if modelmiss_1 == 0 & wave == 4, det
generate famwealthcl1z = (famwealthcl1-r(mean))/r(sd) if wave == 4
quietly: sum famwealthcl1 if modelmiss_1 == 0 & wave == 5, det
replace famwealthcl1z = (famwealthcl1-r(mean))/r(sd) if wave == 5

bysort wave ID_c: egen famwealthcl2 = mean(famwealth) if modelmiss_2 == 0
quietly: sum famwealthcl2 if modelmiss_2 == 0 & wave == 4, det
generate famwealthcl2z = (famwealthcl2-r(mean))/r(sd) if wave == 4
quietly: sum famwealthcl2 if modelmiss_2 == 0 & wave == 5, det
replace famwealthcl2z = (famwealthcl2-r(mean))/r(sd) if wave == 5

* correlation of srclass und responseclass 
preserve
collapse srclass responseclass, by(wave ID_c)
pwcorr srclass responseclass, sig
restore

* ----------------------------------- * 
* Descriptives, table 1
* ----------------------------------- * 
tab yardbuild if modelmiss_1 == 0
tab yardbuild_agg if modelmiss_2 == 0
sum mentalhealth if modelmiss_1 == 0, det
sum famwealth if modelmiss_1 == 0, det
sum c.famwealthcl1z if modelmiss_1 == 0, det
sum srclass if modelmiss_1 == 0, det
tab boy if modelmiss_1 == 0
tab migrant if modelmiss_1 == 0
tab gymnasium if modelmiss_1 == 0
tab east if modelmiss_1 == 0
tab rural if modelmiss_1 == 0
tab wave if modelmiss_1 == 0

* ------------------------------------------ *
* Main model series, based on sample 1: responses from at least 10 students
* ------------------------------------------ *

* model 1: bivariate model for all injuries on school premises (sample 1)
melogit yardbuild c.srclass if modelmiss_1 == 0 || ID_c: || ID_num_g2:
melogit, or
margins, at(srclass = (0(10)100))

* model 2: bivariate model for aggression-related injury (sample 1)
melogit yardbuild_agg c.srclass if modelmiss_2 == 0|| ID_c: || ID_num_g2:
melogit, or
margins, at(srclass = (0(10)100))

* model 3: multivariate model for all injuries on school premises (sample 1)
melogit yardbuild i.boy i.gymnasium i.east i.migrant i.rural c.mentalhealth c.famwealth c.famwealthcl1z c.srclass c.classsize i.wave if modelmiss_1 == 0 || ID_c: || ID_num_g2:
melogit, or
margins, at(srclass = (0(10)100))
estimates store yardbuild

* model 4: multivariate model for aggression-related school injuries (sample 1)
melogit yardbuild_agg i.boy i.gymnasium i.east i.migrant i.rural c.mentalhealth c.famwealth c.famwealthcl2z c.srclass c.classsize i.wave if modelmiss_2 == 0|| ID_c: || ID_num_g2:
melogit, or
margins, at(srclass = (0(10)100))
estimates store yardbuild_agg

* model 5: multivariate model for all injuries on school premises with interaction term (sample 1)
melogit yardbuild i.boy i.gymnasium i.east i.migrant i.rural c.mentalhealth c.famwealth c.famwealthcl1z c.srclass c.classsize i.wave c.srclass#i.boy if modelmiss_1 == 0 || ID_c: || ID_num_g2: boy
melogit, or
margins, at(srclass = (0(10)100) boy = (0 1))

* model 6: multivariate model for aggression-related school injuries with interaction term (sample 1)
melogit yardbuild_agg i.boy i.gymnasium i.east i.migrant i.rural c.mentalhealth c.famwealth c.famwealthcl2z c.srclass c.classsize i.wave c.srclass#i.boy if modelmiss_2 == 0 || ID_c: || ID_num_g2: boy
melogit, or
margins, at(srclass = (0(10)100) boy = (0 1))

estimates restore yardbuild
melogit
quietly: sum srclass if e(sample), det
margins, at(srclass=r(p10))
margins, at(srclass=r(p90))
estimates restore yardbuild_agg
melogit
quietly: sum srclass if e(sample), det
margins, at(srclass=r(p10))
margins, at(srclass=r(p90))

* ------------------------------------------ *
* sample 2: responses from at least 10 students, sex composition > 0% &  sex composition <  100%
* ------------------------------------------ *
drop if srclass == 0
drop if srclass == 100

* model 7: bivariate model for all injuries on school premises (sample 2)
melogit yardbuild c.srclass if modelmiss_1 == 0 || ID_c: || ID_num_g2:
melogit, or
margins, at(srclass = (0(10)100))

* model 8: bivariate model for aggression-related injury (sample 2)
melogit yardbuild_agg c.srclass if modelmiss_2 == 0|| ID_c: || ID_num_g2:
melogit, or
margins, at(srclass = (0(10)100))

* model 9: multivariate model for all injuries on school premises (sample 2)
melogit yardbuild i.boy i.gymnasium i.east i.migrant i.rural c.mentalhealth c.famwealth c.famwealthcl1z c.srclass c.classsize i.wave if modelmiss_1 == 0 || ID_c: || ID_num_g2:
melogit, or
margins, at(srclass = (0(10)100))
estimates store yardbuild

* model 10: multivariate model for aggression-related school injuries (sample 2)
melogit yardbuild_agg i.boy i.gymnasium i.east i.migrant i.rural c.mentalhealth c.famwealth c.famwealthcl2z c.srclass c.classsize i.wave if modelmiss_2 == 0|| ID_c: || ID_num_g2:
melogit, or
margins, at(srclass = (0(10)100))
estimates store yardbuild_agg

* ------------------------------------------ *
*** sample 3: sex composition >=10 & <=90
* ------------------------------------------ *
drop if srclass < 10
drop if srclass > 90

* model 11: bivariate model for all injuries on school premises (sample 3)
melogit yardbuild c.srclass if modelmiss_1 == 0 || ID_c: || ID_num_g2:
melogit, or
margins, at(srclass = (0(10)100))

* model 12: bivariate model for aggression-related injury (sample 3)
melogit yardbuild_agg c.srclass if modelmiss_2 == 0|| ID_c: || ID_num_g2:
melogit, or
margins, at(srclass = (0(10)100))

* model 13: multivariate model for all injuries on school premises (sample 3)
melogit yardbuild i.boy i.gymnasium i.east i.migrant i.rural c.mentalhealth c.famwealth c.famwealthcl1z c.srclass c.classsize i.wave if modelmiss_1 == 0 || ID_c: || ID_num_g2:
melogit, or
margins, at(srclass = (0(10)100))
estimates store yardbuild

* model 14: multivariate model for aggression-related school injuries (sample 3)
melogit yardbuild_agg i.boy i.gymnasium i.east i.migrant i.rural c.mentalhealth c.famwealth c.famwealthcl2z c.srclass c.classsize i.wave if modelmiss_2 == 0|| ID_c: || ID_num_g2:
melogit, or
margins, at(srclass = (0(10)100))
estimates store yardbuild_agg

* ------------------------------------------ *
*** sample 4: class-level response >= 80%
* ------------------------------------------ *
drop if responseclass < .8

* model 15: bivariate model for all injuries on school premises (sample 4)
melogit yardbuild c.srclass if modelmiss_1 == 0 || ID_c: || ID_num_g2:
melogit, or
margins, at(srclass = (0(10)100))

* model 16: bivariate model for aggression-related injury (sample 4)
melogit yardbuild_agg c.srclass if modelmiss_2 == 0|| ID_c: || ID_num_g2:
melogit, or
margins, at(srclass = (0(10)100))

* model 17: multivariate model for all injuries on school premises (sample 4)
melogit yardbuild i.boy i.gymnasium i.east i.migrant i.rural c.mentalhealth c.famwealth c.famwealthcl1z c.srclass c.classsize i.wave if modelmiss_1 == 0 || ID_c: || ID_num_g2:
melogit, or
margins, at(srclass = (0(10)100))
estimates store yardbuild

* model 18: multivariate model for aggression-related school injuries (sample 4)
melogit yardbuild_agg i.boy i.gymnasium i.east i.migrant i.rural c.mentalhealth c.famwealth c.famwealthcl2z c.srclass c.classsize i.wave if modelmiss_2 == 0|| ID_c: || ID_num_g2:
melogit, or
margins, at(srclass = (0(10)100))
estimates store yardbuild_agg
